# Supplementary material for: Spatially-Distributed Cost–Effectiveness Analysis Framework to Control Phosphorus from Agricultural Diffuse Pollution
Source: PLoS One. 2015 Aug 27;10(8):e0130607. doi: 10.1371/journal.pone.0130607 (PMC4551689; doi:10.1371/journal.pone.0130607)
Supplement: S1 File — (XLSX) [file pone.0130607.s001.xlsx]

## Sheet: S1 file
	BMP名称		NH4-N	NO3-N	TN	TP	DP	PP	Tsed	Runoff	研究区位置（经纬度）	所属流域	尺度	坡度	土壤类型	研究方法	农业活动	参考文献	期刊名称	卷号	期号	页码/章节号	获取地址
1	缓冲草带	0.2m缓冲带（百慕大）			56.93	54.32			71.86			上海市郊	试验地块	2	D	模型模拟	草皮植被	唐浩，2009，不同草皮缓冲带对径流污染物的去除效果实验研究	环境科学与技术	32	2	109-112
		0.2m缓冲带（高羊茅）			50.93	48.15			66.2			上海市郊	试验地块	2	D	模型模拟	草皮植被	唐浩，2009，不同草皮缓冲带对径流污染物的去除效果实验研究	环境科学与技术	32	2	109-112
		0.2m缓冲带（白花三叶草）			58.27	60.49			68.45			上海市郊	试验地块	2	D	模型模拟	草皮植被	唐浩，2009，不同草皮缓冲带对径流污染物的去除效果实验研究	环境科学与技术	32	2	109-112
		0.2m缓冲带（黑麦草）			42.75	35.8			54.56			上海市郊	试验地块	2	D	模型模拟	草皮植被	唐浩，2009，不同草皮缓冲带对径流污染物的去除效果实验研究	环境科学与技术	32	2	109-112
		0.2m缓冲带（马蹄金）			49.97	46.91			61.51			上海市郊	试验地块	2	D	模型模拟	草皮植被	唐浩，2009，不同草皮缓冲带对径流污染物的去除效果实验研究	环境科学与技术	32	2	109-112
2	缓冲草带	19m缓冲带			78.16	84.21			84		121°236'E，31°257'N	上海市青浦区镇级河道东风港	中尺度	2	D	实地检测/现场实验	百慕大草皮植被	王敏等，2008，不同坡度缓冲带径流污染净化效果及其最佳宽度	生态学报	28	10	4951-4956
		19m缓冲带			75.15	81.11			80		121°236'E，31°257'N	上海市青浦区镇级河道东风港	中尺度	2	D	实地检测/现场实验	百慕大草皮植被	王敏等，2009，不同坡度缓冲带径流污染净化效果及其最佳宽度	生态学报	28	10	4951-4956
		19m缓冲带			71.08	78.94			75		121°236'E，31°257'N	上海市青浦区镇级河道东风港	中尺度	2	D	实地检测/现场实验	百慕大草皮植被	王敏等，2010，不同坡度缓冲带径流污染净化效果及其最佳宽度	生态学报	28	10	4951-4956
		19m缓冲带			68.43	72.22			70		121°236'E，31°257'N	上海市青浦区镇级河道东风港	中尺度	2	D	实地检测/现场实验	百慕大草皮植被	王敏等，2011，不同坡度缓冲带径流污染净化效果及其最佳宽度	生态学报	28	10	4951-4956
3	缓冲草带	19m缓冲带	50.05		45.65	43.43				2.47	121°23'E，31°25'N	上海市青浦区镇级河道东风港	中尺度	2	D	实地检测/现场实验	百慕大草本植被	吴建强，2011，不同坡度缓冲带滞缓径流及污染物去除定量化	水科学进展	22	1	112-117
		19m缓冲带	45		40	39				2.66	121°23'E，31°25'N	上海市青浦区镇级河道东风港	中尺度	2	D	实地检测/现场实验	百慕大草本植被	吴建强，2011，不同坡度缓冲带滞缓径流及污染物去除定量化	水科学进展	22	1	112-117
		19m缓冲带	36		34	31				2.97	121°23'E，31°25'N	上海市青浦区镇级河道东风港	中尺度	2	D	实地检测/现场实验	百慕大草本植被	吴建强，2011，不同坡度缓冲带滞缓径流及污染物去除定量化	水科学进展	22	1	112-117
		19m缓冲带	32.83		29.04	27.13				3.12	121°23'E，31°25'N	上海市青浦区镇级河道东风港	中尺度	2	D	实地检测/现场实验	百慕大草本植被	吴建强，2011，不同坡度缓冲带滞缓径流及污染物去除定量化	水科学进展	22	1	112-117
4	营养物质管理	人工湿地（60cm深度）	78.7		57.7	63.2						滇池流域	中尺度	3	C	模型模拟	水生植物：芦苇和菖蒲	刘超翔等，2003，不同深度人工复合生态床处理农村生活污水的比较	环境科学	24	5	92-96
		人工湿地（40cm深度）	82.1		59.1	61.3						滇池流域	中尺度	4	C	模型模拟	水生植物：芦苇和菖蒲	刘超翔等，2004，不同深度人工复合生态床处理农村生活污水的比较	环境科学	24	5	92-96
		人工湿地	76.5		55	59.1						滇池流域	中尺度	3	C	模型模拟	水生植物：芦苇和菖蒲	刘超翔等，2005，不同深度人工复合生态床处理农村生活污水的比较	环境科学	24	5	92-96
5	侵蚀控制	无篱			99.26	99.9				100	111°09'27''E，32°45'31''N	长江流域汉江水系	大流域	6	D	实地检测/现场实验	种植小麦	姚桂芝等，2010，丹江口库区坡耕地不同植物篱对径流及养分流失的影响初探	安徽农业科学	38	6	3015-3016,3017
		紫穗槐篱			99.48	99.96				26.2104	111°09'27''E，32°45'31''N	长江流域汉江水系	大流域	6	D	实地检测/现场实验	种植小麦	姚桂芝等，2011，丹江口库区坡耕地不同植物篱对径流及养分流失的影响初探	安徽农业科学	38	6	3015-3016,3017
		金银花篱			99.55	99.96				38.3973	111°09'27''E，32°45'31''N	长江流域汉江水系	大流域	6	D	实地检测/现场实验	种植小麦	姚桂芝等，2012，丹江口库区坡耕地不同植物篱对径流及养分流失的影响初探	安徽农业科学	38	6	3015-3016,3017
		黄花菜篱			99.51	99.98				38.0634	111°09'27''E，32°45'31''N	长江流域汉江水系	大流域	6	D	实地检测/现场实验	种植小麦	姚桂芝等，2013，丹江口库区坡耕地不同植物篱对径流及养分流失的影响初探	安徽农业科学	38	6	3015-3016,3017
		龙须草篱			99.48	99.97				38.3973	111°09'27''E，32°45'31''N	长江流域汉江水系	大流域	6	D	实地检测/现场实验	种植小麦	姚桂芝等，2014，丹江口库区坡耕地不同植物篱对径流及养分流失的影响初探	安徽农业科学	38	6	3015-3016,3017
6	营养物质管理	多水塘系统										六岔河流域之鲍家塘流域	小流域	3	D	实地检测	水田	毛战坡等，2004，非点源污染物在多水塘系统中的流失特征研究	农业环境科学学报	23	3	530-535
7	营养物管理	垂直复合人工湿地	92.48	89.53								武汉东湖	地块	3	C	实地检测	种植：美人蕉、菖蒲	贺峰等，2004，复合垂直流人工湿地对氮的净化效果	中国给水排水	20	10	18-21
8	侵蚀控制	等高耕作										福建省九龙江西溪五川流域	小流域	6	C	实地检测	种植业、畜禽和水产养殖	刘建昌等，2004，控制农业非点源污染的最佳管理措施的优化设计	厦门大学学报（自然科学版）	43	增刊	269-274
	营养物质管理	水塘系统			14.98		14.95	14.98		15.06		福建省九龙江西溪五川流域	小流域	6	C	实地检测	种植业、畜禽和水产养殖	刘建昌等，2005，控制农业非点源污染的最佳管理措施的优化设计	厦门大学学报（自然科学版）	43	增刊	269-274
	营养物质管理	削减化肥用量30%			25.45		100					福建省九龙江西溪五川流域	小流域	6	C	实地检测	种植业、畜禽和水产养殖	刘建昌等，2006，控制农业非点源污染的最佳管理措施的优化设计	厦门大学学报（自然科学版）	43	增刊	269-274
	侵蚀控制	耕地变林地			10.64					9.26		福建省九龙江西溪五川流域	小流域	6	C	实地检测	种植业、畜禽和水产养殖	刘建昌等，2007，控制农业非点源污染的最佳管理措施的优化设计	厦门大学学报（自然科学版）	43	增刊	269-274
	缓冲草带	流域出口绿地			33.75					5.56		福建省九龙江西溪五川流域	小流域	6	C	实地检测	种植业、畜禽和水产养殖	刘建昌等，2008，控制农业非点源污染的最佳管理措施的优化设计	厦门大学学报（自然科学版）	43	增刊	269-274
	营养物质管理	削减村庄污染负荷30%			4.95		7.12					福建省九龙江西溪五川流域	小流域	6	C	实地检测	种植业、畜禽和水产养殖	刘建昌等，2009，控制农业非点源污染的最佳管理措施的优化设计	厦门大学学报（自然科学版）	43	增刊	269-274
	侵蚀控制	作物收获留茬30%						6.73				福建省九龙江西溪五川流域	小流域	6	C	实地检测	种植业、畜禽和水产养殖	刘建昌等，2010，控制农业非点源污染的最佳管理措施的优化设计	厦门大学学报（自然科学版）	43	增刊	269-274
9	营养物质管理	人工湿地	15.34	1.57	0.42	25						帽石沟小流域	小流域	6	A	实地检测	湿地过滤层种植金丝柳	赵慧娟等，2006，密云县帽石沟小流域人工湿地和理性分析	农业环境科学学报	25	增刊	657-660
10	侵蚀控制	等高耕作			0		0	0		0		福建省九龙江上游的五川小流域	小流域	6	C	实地检测	林地果园为主	张玉珍等，2005，南方丘陵地区农业小流域最佳管理措施模拟评价	资源科学	27	6	151-155
	营养物质管理	多水塘系统			-15		-15	-15		-11.7		福建省九龙江上游的五川小流域	小流域	6	C	实地检测	林地果园为主	张玉珍等，2005，南方丘陵地区农业小流域最佳管理措施模拟评价	资源科学	27	6	151-155
	营养物质管理	营养盐管理			25.5		32.4	0		0		福建省九龙江上游的五川小流域	小流域	6	C	实地检测	林地果园为主	张玉珍等，2005，南方丘陵地区农业小流域最佳管理措施模拟评价	资源科学	27	6	151-155
	侵蚀控制	坡地果园退耕还林			10.6		0	0		9.3		福建省九龙江上游的五川小流域	小流域	6	C	实地检测	林地果园为主	张玉珍等，2005，南方丘陵地区农业小流域最佳管理措施模拟评价	资源科学	27	6	151-155
		营养盐管理+坡地果园退耕还林			30.2		33.9	0		12.7		福建省九龙江上游的五川小流域	小流域	6	C	实地检测	林地果园为主	张玉珍等，2005，南方丘陵地区农业小流域最佳管理措施模拟评价	资源科学	27	6	151-155
11	侵蚀控制	植物篱			55	60						四川中部	中尺度	5	C	文献总结		龙高飞等，2011，农业面源污染的植物篱控制技术研究进展	安徽农业科学	39	19	11711-11714，11717
		带地下排灌系统的植被过滤带				70	75					四川中部	中尺度	5	C	文献总结		龙高飞等，2011，农业面源污染的植物篱控制技术研究进展	安徽农业科学	39	19	11711-11714，11717
		植被过滤带			46.05	73.28		77.13				四川中部	中尺度	5	C	文献总结		龙高飞等，2011，农业面源污染的植物篱控制技术研究进展	安徽农业科学	39	19	11711-11714，11717
		经济植物篱			17.3	13						四川中部	中尺度	5	C	文献总结		龙高飞等，2011，农业面源污染的植物篱控制技术研究进展	安徽农业科学	39	19	11711-11714，11717
		香根草植物篱			61.9	18.4						三峡库区王家桥流域	小流域	5	C	文献总结		龙高飞等，2011，农业面源污染的植物篱控制技术研究进展	安徽农业科学	39	19	11711-11714，11717
		紫穗槐、金银花、黄花菜、龙须草植物篱										四川中部	中尺度	5	C	文献总结		龙高飞等，2011，农业面源污染的植物篱控制技术研究进展	安徽农业科学	39	19	11711-11714，11717
12		出水口			50	70						太湖流域	小流域	2	C	实地检测		吴永红等，2011，农业面源污染控制工程的“减源-拦截-修复”（3R）理论与实践	农业工程学报	27	5
		河口污染控制工程				35			50			太湖流域	小流域	2	C	实地检测		吴永红等，2011，农业面源污染控制工程的“减源-拦截-修复”（3R）理论与实践	农业工程学报	27	5
		前置库示范工程			70	80						太湖流域	小流域	2	C	实地检测		吴永红等，2011，农业面源污染控制工程的“减源-拦截-修复”（3R）理论与实践	农业工程学报	27	5
		农田节N控P示范工程			40	40						太湖流域	小流域	2	C	实地检测		吴永红等，2011，农业面源污染控制工程的“减源-拦截-修复”（3R）理论与实践	农业工程学报	27	5
		村镇污水处理示范工程			70	80						太湖流域	小流域	2	C	实地检测		吴永红等，2011，农业面源污染控制工程的“减源-拦截-修复”（3R）理论与实践	农业工程学报	27	5
13		城市绿地	64.39			69					N30°53'33.23''，E121°55'5.25'	上海市郊	地块尺度	2	D	实验模拟		吕永鹏，2011，平原河网地区城市集水区非电源污染过程模拟与系统调控管理研究	华东师范大学2011届研究生博士学位论文
		湿地			85.7	80.9						上海市郊	地块尺度	2	D	文献总结		吕永鹏，2012，平原河网地区城市集水区非电源污染过程模拟与系统调控管理研究	华东师范大学2012届研究生博士学位论文
16	营养物质管理	人工湿地			60	50	20		70			滇池流域	小流域	3	C	文献总结(实地检测)	湿地种植小叶浮萍、芦苇等	汪洪等，2007，人工湿地技术在农业面源水体污染控制中的应用	农业环境科学学报	26	增刊	441-446
		人工湿地										滇池流域	小流域	3	C	文献总结(实地检测)	茭草、芦苇、水生花等	汪洪等，2007，人工湿地技术在农业面源水体污染控制中的应用	农业环境科学学报	26	增刊	441-446
		面流人工湿地			45.3	46.4			68.4			滇池流域	小流域	3	C	文献总结(实地检测)	茭草、芦苇等	汪洪等，2007，人工湿地技术在农业面源水体污染控制中的应用	农业环境科学学报	26	增刊	441-446
		潜流型湿地单元			60							官厅水库流域	小流域	3	B	文献总结(实地检测)		汪洪等，2007，人工湿地技术在农业面源水体污染控制中的应用	农业环境科学学报	26	增刊	441-446
		两级串联式潜流型湿地			85	88.5						太湖流域	小流域	1	C	文献总结(实地检测)	种植芦苇	汪洪等，2007，人工湿地技术在农业面源水体污染控制中的应用	农业环境科学学报	26	增刊	441-446
17	营养物质管理	污水处理系统			90	90						德国东部的萨克森-安哈尔特州	地块尺度	1	A	文献总结		Volker L et al.,2001. Nutrient removal efficiency and resource economics of vertical flow and horizontal flow constructed wetlands	Ecological Engineering	18		157-171
		芦苇缓冲带			40	35						丹麦境内	地块尺度	2	A	文献总结		Hans-Henrik S et al.,1990. Wastewater treatment in constructed reed beds in Denmark—state of the art	Oxford: Pergam on Press			495-504
		土壤床湿地系统					100					台湾地区	实验区	1	A	文献总结		Lei Yang et al.,2001. Nutrient removal in gravel- and soil-based wetland microcosms with and without vegetation	Ecological Engineering	18		91-105
		垂直人工湿地				90										文献总结		熊飞等，2005，人工湿地脱氮除磷的效果与机理研究进展	湿地科学	3	3	228-240
		湿地基质-芦苇碎石床				28.2						云南省昆明市	实验区	1	C	实地监测		王宜明，2000，人工湿地脱氮除磷的效果与机理研究进展	昆明冶金高等专科学校学报	16	2	1-6
		湿地基质-芦苇碎石土壤床				75.4						云南省昆明市	实验区	1	C	实地监测		王宜明，2000，人工湿地脱氮除磷的效果与机理研究进展	昆明冶金高等专科学校学报	16	2	1-6
		湿地基质-花岗石-砂-粘性土壤为主				94						湖北省武汉市	实验区	1	B	实地监测		成水平等，1997，香蒲、灯心草人工湿地的研究──Ⅰ.净化污水的效果	湖泊科学	19	4	351-358
		湿地水生植物-生长旺季	89			78						江苏省苏州市	实验区	1	C	实地监测		许航等，1999，水生植物塘脱氮除磷的效能及机理研究	哈尔滨建筑大学学报	32	4	69-73
		湿地水生植物-芦苇床				75.6							实验区	1	A	实地监测		张荣社等，2003，潜流构造湿地去除农田排水中氮的研究	环境科学	24	1	113-116
		人工湿地温度-低温条件（-8~18℃）			13							挪威中北部地区	小流域	1	D	实地监测	大麦种植	BC Braskerud et al.,2002. Factors affecting nitrogen retention in small constructed wetlands treating agricultural non-point source pollution	Ecological Engineering	18		351-370
18	营养物质管理	抚仙湖窖泥沟人工湿地			44.46	36.69			92.69			云南省九大高原湖泊流域	大流域	3	C	实地检测		王伟等，2008，人工湿地在云南高院湖泊面源污染控制中的应用	环境科学导论	27	3	32-35
		抚仙湖马料河人工湿地			59.93	54.04			88.48			云南省九大高原湖泊流域	大流域	3	C	实地检测		王伟等，2008，人工湿地在云南高院湖泊面源污染控制中的应用	环境科学导论	27	3	32-35
		星云湖渔村河人工湿地			54.06	76.89			98.88			云南省九大高原湖泊流域	大流域	3	C	实地检测		王伟等，2008，人工湿地在云南高院湖泊面源污染控制中的应用	环境科学导论	27	3	32-35
		滇池大清河入湖喝口复合人工湿地			45.23	44.27			79.48			云南省九大高原湖泊流域	大流域	3	C	实地检测		王伟等，2008，人工湿地在云南高院湖泊面源污染控制中的应用	环境科学导论	27	3	32-35
		高浓度污染	54			59.1						云南省九大高原湖泊流域	大流域	3	C	实地检测		王伟等，2008，人工湿地在云南高院湖泊面源污染控制中的应用	环境科学导论	27	3	32-35
19	侵蚀控制	中浓度污染	62.8			61.6						深圳茜坑水库 流域	小流域	1	B	实验模拟	麦冬	程江，2007，上海中心城区土地利用/土地覆被变化的环境水文效应研究	华东师范大学2007届研究生博士学位论文
		低浓度污染	63.6			75.5						深圳茜坑水库 流域	小流域	1	B	实验模拟	麦冬	程江，2007，上海中心城区土地利用/土地覆被变化的环境水文效应研究	华东师范大学2008届研究生博士学位论文
		总体平均	60.12			65.4						深圳茜坑水库 流域	小流域	1	B	实验模拟	麦冬	程江，2007，上海中心城区土地利用/土地覆被变化的环境水文效应研究	华东师范大学2009届研究生博士学位论文
		室外实验	48.98			47.4						深圳茜坑水库 流域	小流域	1	B	实验模拟	麦冬	程江，2007，上海中心城区土地利用/土地覆被变化的环境水文效应研究	华东师范大学2010届研究生博士学位论文
		生态草沟	19			41.6			69.4			深圳茜坑水库 流域	小流域	1	B	实验模拟	麦冬	程江，2007，上海中心城区土地利用/土地覆被变化的环境水文效应研究	华东师范大学2011届研究生博士学位论文
20	水管理	常规生化处理年均去除率			24.3	20.9						深圳茜坑水库 流域	小流域	1	B	现场检测、实验室分析		章茹等，2009，深圳茜坑水库生态草沟对非点源污染物去除效率的评价	南昌大学学报（理科版）	33	1	56-60
21	营养物质管理	组合湿地系统年均去除率			65.9	61.5						洞庭湖流域	地块尺度	2	C	实地监测	居民地	郭亚平，2009，湿地植物在城镇污水处理系统中的作用特性研究	环境科学与技术	32	2	141-146
		盆栽常规处理月平均去除率			36.7	31.9						洞庭湖流域	地块尺度	2	C	实地监测	居民地	郭亚平，2009，湿地植物在城镇污水处理系统中的作用特性研究	环境科学与技术	32	2	141-146
		组合湿地系统月平均去除率			80.4	74.3						洞庭湖流域	地块尺度	2	C	实地监测	居民地	郭亚平，2009，湿地植物在城镇污水处理系统中的作用特性研究	环境科学与技术	32	2	141-146
		水车式曝气机	26									洞庭湖流域	地块尺度	2	C	实地监测	居民地	郭亚平，2009，湿地植物在城镇污水处理系统中的作用特性研究	环境科学与技术	32	2	141-146
22		太阳能曝气技术	45.6		16.9	33.5						张家港市花园浜河河道	实验区	2	C	实地监测	居民地	王文林等，2008，太阳能曝气技术治理城市重污染河道试验研究	中国给水排水	24	17	44-48
		土地处理技术处理污水			85.4	84.2						通辽市霍林郭勒市霍林河流域	中尺度	4	C	文献总结	居民地	郑毅等，2009，污水土地处理及其资源化利用	土壤通报	40	3	664-667
		生态混凝土技术			36.1	53.8						太湖梅梁湾水源地	实验区	2	C	实地监测	农业种植	纪荣平等，2007，生态混凝土对富营养化水源地水质改善效果	水资源保护	23	4	91-94
		表面湿地治理技术	53.8	62.7	57.5							云南抚仙湖	实验区	2	A	文献总结	农业种植	陈源高等，2004，云南抚仙湖窑泥沟复合湿地的除氮效果	湖泊科学	16	4	331-336
		复合人工湿地				40						云南抚仙湖马料河	实验区	2	A	实地监测	农业种植	和丽萍等，2009，抚仙湖马料河复合人工湿地的除磷效果分析	环境工程	27	增刊	566-569
		人工湿地	50.5	58		60						土耳其	实验区	2		实地监测		BILAL T S et al., 2007. Removal of nutrient and bacteria in pilot-scale constructed wetlands	Journal of Environmental Science and Health Part A	42		31-39
		四段式生物接触氧化池	92.3						61.09			珠江流域	实验区	1	C	实地监测		黄海真等，2007，四段式生物接触氧化池预处理微污染珠江原水研究	中国给水排水	23	11	138-143
		BMPs系统	66.92	64.95	67.61	56.27										文献总结		江惠霞等，2011，污染河流生态修复研究现状与进展	环境科学与技术	34	3	138-143
23	？	水塘草沟	42.72	9.3	19.98	21.92						环鄱阳湖地区下李村小流域	地块尺度	4	C	实地检测	传统农业	万金保等，2010，小流域典型面源污染最佳管理措施（BMPs）研究	水土保持学报	24	6	181-184
		植物缓冲带	59.3	51	31.77	24.65						环鄱阳湖地区下李村小流域	地块尺度	4	C	实地检测	传统农业	万金保等，2010，小流域典型面源污染最佳管理措施（BMPs）研究	水土保持学报	24	6	181-184
		人工湿地	50.38	54.77	56.03	63.54						环鄱阳湖地区下李村小流域	地块尺度	4	C	实地检测	传统农业	万金保等，2010，小流域典型面源污染最佳管理措施（BMPs）研究	水土保持学报	24	6	181-184
		稳定塘	45.45	29.75	38.36	29.43						环鄱阳湖地区下李村小流域	地块尺度	4	C	实地检测	传统农业	万金保等，2010，小流域典型面源污染最佳管理措施（BMPs）研究	水土保持学报	24	6	181-184
		标准传输植草沟		-25		29	40		68			环鄱阳湖地区下李村小流域	地块尺度	4	C	实地检测	传统农业	万金保等，2010，小流域典型面源污染最佳管理措施（BMPs）研究	水土保持学报	24	6	181-184
24		干植草沟		90	92	83	70		93						C	文献总结		王健，2011，植草沟技术自面源污染控制中的研究进展	环境科学与技术	34	5	90-94
		湿植草沟		31	40	28	-31		74						C	文献总结		王健，2011，植草沟技术自面源污染控制中的研究进展	环境科学与技术	34	5	90-94
		30m的植草沟							60			美国华盛顿州			C	文献总结		王健，2011，植草沟技术自面源污染控制中的研究进展	环境科学与技术	34	5	90-94
		60m的植草沟							80			美国华盛顿州			C	文献总结		王健，2011，植草沟技术自面源污染控制中的研究进展	环境科学与技术	34	5	90-94
		高速路径流植草沟	31	13	11	25	24					美国佛罗里达州中部	研究区	4	B	模型模拟		Yousef Y A et al.,1987Removal of contaminants in highway runoff flowing through swales	Science of The Total Environment	59		391-399
		植草沟				43.75			79.5			美国得克萨斯州西北部金县	研究区	1	C	文献总结		Greg Mazer et al.,2001. Limitations to vegetation establishment and growth in biofiltration swales	Ecological Engineering	17		429-443
		植草沟	99		99				99			美国佛罗里达州			C	文献总结		王健，2011，植草沟技术自面源污染控制中的研究进展	环境科学与技术	34	5	90-94
25	营养物质管理	人工湿地（多水塘）			94	94						赣江上游地区左马小流域	小流域	2	A	实地检测	粮食作物为主，还有部分经济作物、林果和渔业	涂安国等，2011，赣江上游小流域农业非点源污染生态繁殖技术研究	中国水土保持SWCC		9	13-16
26	营养物质管理	湿地		0		25			65			美国宾夕法尼亚州西部	中尺度	4	B	模型模拟	烟草和水果的经济作物农业	任霖光等，2005，基于非点源污染负荷模型PLOAD的最佳管理措施模拟研究	福州大学学报（自然科学版）	33	6	825-829
		植物洼地		0		55			50			美国宾夕法尼亚州西部	中尺度	4	B	模型模拟	烟草和水果的经济作物农业	任霖光等，2005，基于非点源污染负荷模型PLOAD的最佳管理措施模拟研究	福州大学学报（自然科学版）	33	6	825-829
		扩展的缓冲塘			35	50			91			美国宾夕法尼亚州西部	中尺度	4	B	模型模拟	烟草和水果的经济作物农业	任霖光等，2005，基于非点源污染负荷模型PLOAD的最佳管理措施模拟研究	福州大学学报（自然科学版）	33	6	825-829
27		垄作区田								92.5		三峡库区	大尺度	5	D	文献总结	农作物种植	丁恩俊等，2009，基于农业面源污染控制的三峡库区保护性耕作技术	农机化研究		8	1-5
		修筑梯田								92		三峡库区	大尺度	5	D	文献总结	农作物种植	丁恩俊等，2009，基于农业面源污染控制的三峡库区保护性耕作技术	农机化研究		8	1-5
	营养物质管理	河流缓冲区				50	20					美国北卡罗来纳州	大尺度	2	A	实地监测	农作物种植	Daniels R B et al.,1996. Sediment and chemical load reduction by grass and riparian filters	Soil Science Society of America Journal	60		246-251
29		21m宽缓冲区				69	67					美国华盛顿州东北部	实验区	2	A	实地监测	农作物种植	Young R A., et al.1980. Effectiveness of vegetated buffer strips in controlling pollution from feedlot runoff	Journal of Environmental Quality	9	3	483-487
30	营养物质管理？	原有果园间种植草篱								62.2	108°25'~108°35'E，30°42'~30°49'N	三峡库区中部的万州五桥河流域	小流域	6	D	实地检测	柑橘果园	廖晓勇等，2008，三峡库区坡地果园间植草篱的水土保持效应	长江流域资源与环境	17	1	152-156
31	侵蚀控制	过滤沟			60	60										文献总结		Washington DC: Metropolitan Washington council of governments,1992. A current assessment of urban best management practices	Washington DC: Metropolitan Washington council of governments
32		生物滞留地			74	75										文献总结		Washington DC: Metropolitan Washington council of governments,1992. A current assessment of urban best management practices	Washington DC: Metropolitan Washington council of governments
		沙地过滤池			21	33										文献总结		Washington DC: Metropolitan Washington council of governments,1992. A current assessment of urban best management practices	Washington DC: Metropolitan Washington council of governments
		植被过滤带		10		52			50							文献总结		刘勇华等，2011，城市降雨径流污染出事冲刷效应对BMPs选择的启示	水资源保护	25	6	29-32
		小土坝								42		某水库流域	大流域	3	C	实地监测	50%森林，15%竹林，16%果园与梯田	王嵘等，2008，BMPs在面源污染控制中的应用	江西能源-开发与应用		3	44-48
		滞留池							60	26		某水库流域	大流域	3	C	实地监测	50%森林，15%竹林，17%果园与梯田	王嵘等，2008，BMPs在面源污染控制中的应用	江西能源-开发与应用		3	44-48
	营养物质管理	湿地			60				65			某水库流域	大流域	3	C	实地监测	50%森林，15%竹林，18%果园与梯田	王嵘等，2008，BMPs在面源污染控制中的应用	江西能源-开发与应用		3	44-48
	缓冲草带	缓冲草带			60							某水库流域	大流域	3	C	实地监测	50%森林，15%竹林，19%果园与梯田	王嵘等，2008，BMPs在面源污染控制中的应用	江西能源-开发与应用		3	44-48
34	侵蚀控制	保护性耕作				40	77					美国爱荷华州	地块尺度	4	A	文献总结	农田	Deinnes DL et al.,2004. Assessments of practices to reduce nitrogen and phosphorus nonpoint source pollution of Iowa's surface waters	National Soil Tilth Laboratory (US)
		测土施肥				31						美国爱荷华州	地块尺度	4	A	文献总结	农田	Deinnes DL et al.,2004. Assessments of practices to reduce nitrogen and phosphorus nonpoint source pollution of Iowa's surface waters	National Soil Tilth Laboratory (US)	38		1981-1988
		表面施肥				50						美国爱荷华州	地块尺度	4	A	文献总结	农田	Deinnes DL et al.,2004. Assessments of practices to reduce nitrogen and phosphorus nonpoint source pollution of Iowa's surface waters	National Soil Tilth Laboratory (US)	38		1981-1988
		采用营养物质管理				22.5						美国爱荷华州	地块尺度	4	A	文献总结	农田	Deinnes DL et al.,2004. Assessments of practices to reduce nitrogen and phosphorus nonpoint source pollution of Iowa's surface waters	Journal of Environmental Quality	38		1981-1988
		免耕				52.5						美国爱荷华州	地块尺度	4	A	文献总结	农田	Deinnes DL et al.,2004. Assessments of practices to reduce nitrogen and phosphorus nonpoint source pollution of Iowa's surface waters	Journal of Environmental Quality	38		1981-1988
		残茬覆盖				35						美国爱荷华州	地块尺度	4	A	文献总结	农田	Deinnes DL et al.,2004. Assessments of practices to reduce nitrogen and phosphorus nonpoint source pollution of Iowa's surface waters	Journal of Environmental Quality	38		1981-1988
		作物轮作				56.5						美国爱荷华州	地块尺度	4	A	文献总结	农田	Deinnes DL et al.,2004. Assessments of practices to reduce nitrogen and phosphorus nonpoint source pollution of Iowa's surface waters	Journal of Environmental Quality	38		1981-1988
		等高线种植和梯田				52.5						美国爱荷华州	地块尺度	4	A	文献总结	农田	Deinnes DL et al.,2004. Assessments of practices to reduce nitrogen and phosphorus nonpoint source pollution of Iowa's surface waters	Journal of Environmental Quality	38		1981-1988
		种植多年生植物				85						美国爱荷华州	地块尺度	4	A	文献总结	农田	Deinnes DL et al.,2004. Assessments of practices to reduce nitrogen and phosphorus nonpoint source pollution of Iowa's surface waters	Journal of Environmental Quality	38		1981-1988
		防止畜禽粪便进入河流				54						美国爱荷华州	地块尺度	4	A	文献总结	农田	Deinnes DL et al.,2004. Assessments of practices to reduce nitrogen and phosphorus nonpoint source pollution of Iowa's surface waters	Journal of Environmental Quality	38		1981-1988
		放牧管理/原始集中放牧				39						美国爱荷华州	地块尺度	4	A	文献总结	农田	Deinnes DL et al.,2004. Assessments of practices to reduce nitrogen and phosphorus nonpoint source pollution of Iowa's surface waters	Journal of Environmental Quality	38		1981-1988
		田间植被缓冲带				35.5						美国爱荷华州	地块尺度	4	A	文献总结	农田	Deinnes DL et al.,2004. Assessments of practices to reduce nitrogen and phosphorus nonpoint source pollution of Iowa's surface waters	Journal of Environmental Quality	38		1981-1988
		沉淀池				65						美国爱荷华州	地块尺度	4	A	文献总结	农田	Deinnes DL et al.,2004. Assessments of practices to reduce nitrogen and phosphorus nonpoint source pollution of Iowa's surface waters	Journal of Environmental Quality	38		1981-1988
		河岸缓冲带				68.5						美国爱荷华州	地块尺度	4	A	文献总结	农田	Deinnes DL et al.,2004. Assessments of practices to reduce nitrogen and phosphorus nonpoint source pollution of Iowa's surface waters	Journal of Environmental Quality	38		1981-1988
		人工湿地				39.5						美国爱荷华州	地块尺度	4	A	文献总结	农田	Deinnes DL et al.,2004. Assessments of practices to reduce nitrogen and phosphorus nonpoint source pollution of Iowa's surface waters	Journal of Environmental Quality	38		1981-1988
35		植物篱								67		河北张家口	研究区	3	B	文献总结	农业种植	蔡强国等，1997，黄土丘陵区的地埂植物篱—紫穗槐	山西水土保持科技	76	2	32-34
		植物篱								67.3		云南昆明	研究区	4	B	文献总结	农业种植	字淑慧等，2006，混播草带防治坡耕地水土流失效应的研究	农业工程学报	22	5	61-65
		植物篱								66.2		四川宁南县	研究区	5	C	文献总结	农业种植	孙辉等，2001，等高固氮植物篱技术———山区坡耕地保护开发利用的有效途径	水土保持学报	15	2	84-87
		植物篱								61		四川宁南县	研究区	5	C	文献总结	农业种植	尹迪信等，2001，植物篱逐步梯化技术试验研究	地理研究	15	2	84-87
		植物篱								76.4		重庆万县	研究区	5	C	文献总结	农业种植	尹迪信等，2001，植物篱逐步梯化技术试验研究	地理研究	15	2	84-87
		保护性耕作								55		北方多处试验研究结果	研究区	1	B	文献总结	农业种植	陈治谏等，2003，坡地植物篱农业技术生态经济效益评价	水土保持学报	17	4	125-160
		水平梯田								89.6		北方土石山区	研究区	5	B	文献总结	农业种植	徐乃民等，1993，水平梯田减水减沙效益计算探讨	中国水土保持		3	32-34
34		入渗沟			50	40			50			茜坑水库	小流域	4	A	实地模拟监测	50%森林，15%竹林，15%果园与梯田	李剑，2006，保护茜坑水库水质的最佳管理措施（BMPs）的研究	南昌大学研究生硕士学位论文
		草沟			30	30			70			茜坑水库	小流域	4	A	实地模拟监测	50%森林，15%竹林，15%果园与梯田	李剑，2006，保护茜坑水库水质的最佳管理措施（BMPs）的研究	南昌大学研究生硕士学位论文
		植物缓冲带			10	10			70			茜坑水库	小流域	4	A	实地模拟监测	50%森林，15%竹林，15%果园与梯田	李剑，2006，保护茜坑水库水质的最佳管理措施（BMPs）的研究	南昌大学研究生硕士学位论文
		透水性铺面			70	50			10			茜坑水库	小流域	4	A	实地模拟监测	50%森林，15%竹林，15%果园与梯田	李剑，2006，保护茜坑水库水质的最佳管理措施（BMPs）的研究	南昌大学研究生硕士学位论文
		入渗设施			50	30			50			茜坑水库	小流域	4	A	实地模拟监测	50%森林，15%竹林，15%果园与梯田	李剑，2006，保护茜坑水库水质的最佳管理措施（BMPs）的研究	南昌大学研究生硕士学位论文
		植物性渠道			30	10			30			茜坑水库	小流域	4	A	实地模拟监测	50%森林，15%竹林，15%果园与梯田	李剑，2006，保护茜坑水库水质的最佳管理措施（BMPs）的研究	南昌大学研究生硕士学位论文
		入流口控制			10	10			30			茜坑水库	小流域	4	A	实地模拟监测	50%森林，15%竹林，15%果园与梯田	李剑，2006，保护茜坑水库水质的最佳管理措施（BMPs）的研究	南昌大学研究生硕士学位论文
		湿式滞留地			50	50			80			茜坑水库	小流域	4	A	实地模拟监测	50%森林，15%竹林，15%果园与梯田	李剑，2006，保护茜坑水库水质的最佳管理措施（BMPs）的研究	南昌大学研究生硕士学位论文
		干式滞留地				30			50			茜坑水库	小流域	4	A	实地模拟监测	50%森林，15%竹林，15%果园与梯田	李剑，2006，保护茜坑水库水质的最佳管理措施（BMPs）的研究	南昌大学研究生硕士学位论文
		人工湿地			40	40			70			茜坑水库	小流域	4	A	实地模拟监测	50%森林，15%竹林，15%果园与梯田	李剑，2006，保护茜坑水库水质的最佳管理措施（BMPs）的研究	南昌大学研究生硕士学位论文
		街道清洗			10	10			40			茜坑水库	小流域	4	A	实地模拟监测	50%森林，15%竹林，15%果园与梯田	李剑，2006，保护茜坑水库水质的最佳管理措施（BMPs）的研究	南昌大学研究生硕士学位论文
		水库人工湿地			45				65			茜坑水库	小流域	4	A	实地模拟监测	50%森林，15%竹林，15%果园与梯田	李剑，2006，保护茜坑水库水质的最佳管理措施（BMPs）的研究	南昌大学研究生硕士学位论文
		滞留地或土坝							60			茜坑水库	小流域	4	A	实地模拟监测	50%森林，15%竹林，15%果园与梯田	李剑，2006，保护茜坑水库水质的最佳管理措施（BMPs）的研究	南昌大学研究生硕士学位论文
		湿地系统或缓冲草带			60							茜坑水库	小流域	4	A	实地模拟监测	50%森林，15%竹林，15%果园与梯田	李剑，2006，保护茜坑水库水质的最佳管理措施（BMPs）的研究	南昌大学研究生硕士学位论文
35		植草水道				14.5			14.2			the black watershed	小流域	2	C	模型模拟	玉米、大豆种植	K.S. Bracmort et al.2006 ,modeling long-term water quality impact of structural BMPs	ASABE(American Society of Agricultural and Biological Engineers	49	2	367-374
40	侵蚀控制	一年生植物活篱笆							94~98	22~43		长江上游流域	大流域	7	C	模拟实验	农业种植	李秋艳等，2009，长江上游紫色土地区不同坡度耕地水保措施的适宜性分析	资源科学	31	12	2157-2163
	侵蚀控制	石坎水平梯田比陡坡耕地							97.8~99	62~67		长江上游流域	大流域	7	C	模拟实验	农业种植	李秋艳等，2009，长江上游紫色土地区不同坡度耕地水保措施的适宜性分析	资源科学	31	12	2157-2163
	侵蚀控制、	坡耕地改梯田								75		长江上游流域	大流域	6	C	实地监测	农业种植	李秋艳等，2009，长江上游紫色土地区不同坡度耕地水保措施的适宜性分析	资源科学	31	12	2157-2163
41	侵蚀控制	模拟香根草等高单纯植物篱处理								75.2	110°47'E，31°05'N	库区秭归县王家桥流域	小流域	6	C	模型模拟	农业种植	许峰等，2002，等高植物篱控制紫色土坡耕地侵蚀的特点	土壤学报	39	1	71-80
42		横坡垄作							82.5	70		东北典型黑土区	大流域	2	D	文献资料总结	农业种植	陈雪等，2008，典型黑土区坡耕地水土保持措施适宜性分析	中国水土保持科学	6	5	44-49
		横坡垄作							83	75		东北典型黑土区	大流域	2	D	文献资料总结	农业种植	陈雪等，2008，典型黑土区坡耕地水土保持措施适宜性分析	中国水土保持科学	6	5	44-49
		横坡垄作							89	54		东北典型黑土区	大流域	4	D	文献资料总结	农业种植	陈雪等，2008，典型黑土区坡耕地水土保持措施适宜性分析	中国水土保持科学	6	5	44-49
		横坡垄作							89	28		东北典型黑土区	大流域	5	D	文献资料总结	农业种植	陈雪等，2008，典型黑土区坡耕地水土保持措施适宜性分析	中国水土保持科学	6	5	44-49
		侵蚀控制								81.9		东北典型黑土区	大流域	5	D	文献资料总结	农业种植	陈雪等，2008，典型黑土区坡耕地水土保持措施适宜性分析	中国水土保持科学	6	5	44-49
		侵蚀控制								76.7		东北典型黑土区	大流域	5	D	文献资料总结	农业种植	陈雪等，2008，典型黑土区坡耕地水土保持措施适宜性分析	中国水土保持科学	6	5	44-49
43		香根草篱							94.3			福建	大流域	4	C	文献资料总结	农业种植	王学强等，2007，红壤丘陵区水保措施在不同坡度坡耕地上优化配置的探讨	资源科学	29	6	68-74
		香根草植物篱							80.7			福建	大流域	4	C	文献资料总结	农业种植	王学强等，2007，红壤丘陵区水保措施在不同坡度坡耕地上优化配置的探讨	资源科学	29	6	68-74
		坡改梯							82.1			福建	大流域	5	C	文献资料总结	农业种植	王学强等，2007，红壤丘陵区水保措施在不同坡度坡耕地上优化配置的探讨	资源科学	29	6	68-74
		紫穗槐植物篱							69.1			福建	大流域	5	C	文献资料总结	农业种植	王学强等，2007，红壤丘陵区水保措施在不同坡度坡耕地上优化配置的探讨	资源科学	29	6	68-74
44		25°以上坡耕地还林										,密云水库上游潮白河流域	大流域	5	C	文献总结	农业种植、生态林、畜禽养殖	欧洋，2008，基于GIS的流域非电源污染关键园区识别与控制	首都师范大学硕士学位论文
		15~25°坡耕地变果园										,密云水库上游潮白河流域	大流域	4	B	文献总结	农业种植、生态林、畜禽养殖	欧洋，2009，基于GIS的流域非电源污染关键园区识别与控制	首都师范大学硕士学位论文
		（25°以上荒草坡还林）										,密云水库上游潮白河流域	大流域	4	B	文献总结	农业种植、生态林、畜禽养殖	欧洋，2010，基于GIS的流域非电源污染关键园区识别与控制	首都师范大学硕士学位论文
		保护性耕作							80	55		,密云水库上游潮白河流域	大流域	4	B	文献总结	农业种植、生态林、畜禽养殖	欧洋，2011，基于GIS的流域非电源污染关键园区识别与控制	首都师范大学硕士学位论文
		植物篱								43		,密云水库上游潮白河流域	大流域	4	B	文献总结	农业种植、生态林、畜禽养殖	欧洋，2012，基于GIS的流域非电源污染关键园区识别与控制	首都师范大学硕士学位论文
		缓冲带（灌木）								30		,密云水库上游潮白河流域	大流域	4	B	文献总结	农业种植、生态林、畜禽养殖	欧洋，2013，基于GIS的流域非电源污染关键园区识别与控制	首都师范大学硕士学位论文
		紫穗槐植物篱								66.2		,密云水库上游潮白河流域	大流域	4	B	文献总结	农业种植、生态林、畜禽养殖	欧洋，2014，基于GIS的流域非电源污染关键园区识别与控制	首都师范大学硕士学位论文
		河岸缓冲带				59.7			50			,密云水库上游潮白河流域	大流域	4	B	文献总结	农业种植、生态林、畜禽养殖	欧洋，2015，基于GIS的流域非电源污染关键园区识别与控制	首都师范大学硕士学位论文
45	侵蚀控制	水平梯田、水平条、鱼鳞坑、水平沟及植被措施							78.3	97.8	117°01'~117°07'E,43°32'~42°38'N	石匣小流域（潮河流域下游）	小流域	3	C	实地监测	实验小区	和继军等，2008，密云水库上游石闸小流域水土流失综合治理措施研究	自然资源学报	23	3	375-382
46		草沟			30	30			70			观澜河流域	中尺度	4	A	实地监测	果园及粮食作物种植	章茹，2008，流域综合管理之面源污染控制措施（BMPs）研究	南昌大学博士研究生学位论文
		植物缓冲带			10	10			70			观澜河流域	中尺度	4	A	实地监测	果园及粮食作物种植	章茹，2008，流域综合管理之面源污染控制措施（BMPs）研究	南昌大学博士研究生学位论文
		透水性铺面			40	50			10			观澜河流域	中尺度	4	A	实地监测	果园及粮食作物种植	章茹，2008，流域综合管理之面源污染控制措施（BMPs）研究	南昌大学博士研究生学位论文
		入渗设施			50	30			50			观澜河流域	中尺度	4	A	实地监测	果园及粮食作物种植	章茹，2008，流域综合管理之面源污染控制措施（BMPs）研究	南昌大学博士研究生学位论文
		植物性渠道			30	10			30			观澜河流域	中尺度	4	A	实地监测	果园及粮食作物种植	章茹，2008，流域综合管理之面源污染控制措施（BMPs）研究	南昌大学博士研究生学位论文
		入流口控制			10	10			30			观澜河流域	中尺度	4	A	实地监测	果园及粮食作物种植	章茹，2008，流域综合管理之面源污染控制措施（BMPs）研究	南昌大学博士研究生学位论文
		湿式滞留地			50	50			80			观澜河流域	中尺度	4	A	实地监测	果园及粮食作物种植	章茹，2008，流域综合管理之面源污染控制措施（BMPs）研究	南昌大学博士研究生学位论文
		干式滞留地				30			50			观澜河流域	中尺度	4	A	实地监测	果园及粮食作物种植	章茹，2008，流域综合管理之面源污染控制措施（BMPs）研究	南昌大学博士研究生学位论文
		人工湿地			40	40			70			观澜河流域	中尺度	4	A	实地监测	果园及粮食作物种植	章茹，2008，流域综合管理之面源污染控制措施（BMPs）研究	南昌大学博士研究生学位论文
		滞留地/湿地系统							80			茜坑水库	小流域	4	A	实地监测	果园及粮食作物种植	章茹，2008，流域综合管理之面源污染控制措施（BMPs）研究	南昌大学博士研究生学位论文
		植生槽和植生滞留槽							80			茜坑水库	小流域	4	A	实地监测	果园及粮食作物种植	章茹，2008，流域综合管理之面源污染控制措施（BMPs）研究	南昌大学博士研究生学位论文
		滞留池	25			31			68			茜坑水库	小流域	4	A	实地监测	果园及粮食作物种植	章茹，2008，流域综合管理之面源污染控制措施（BMPs）研究	南昌大学博士研究生学位论文
		湿地	32			43			34			茜坑水库	小流域	4	A	实地监测	果园及粮食作物种植	章茹，2008，流域综合管理之面源污染控制措施（BMPs）研究	南昌大学博士研究生学位论文
		滞留池/湿地	50			59			78			茜坑水库	小流域	4	A	实地监测	果园及粮食作物种植	章茹，2008，流域综合管理之面源污染控制措施（BMPs）研究	南昌大学博士研究生学位论文
		草沟	18			41			68			茜坑水库	小流域	4	A	实地监测	果园及粮食作物种植	章茹，2008，流域综合管理之面源污染控制措施（BMPs）研究	南昌大学博士研究生学位论文
		PlanterbBox	53			71			73			茜坑水库	小流域	4	A	实地监测	果园及粮食作物种植	章茹，2008，流域综合管理之面源污染控制措施（BMPs）研究	南昌大学博士研究生学位论文
		BioBox	52			50			76			茜坑水库	小流域	4	A	实地监测	果园及粮食作物种植	章茹，2008，流域综合管理之面源污染控制措施（BMPs）研究	南昌大学博士研究生学位论文
49	侵蚀控制	香根草植物篱比对照坡耕地削减率			38.1	81.6	71.5			75.2	N31°05'36''	三峡库区秭归县王家桥流域	实验区	5	C	模拟试验	农业种植	许峰等，2000，三峡库区坡地生态工程控制土壤养分流失研究——以等高植物篱为例	地理研究	19	3	303-310
50		水平梯田								90		张家口地区		3	B	实地监测	农业种植	和继军等，2009，张家口地区水土保持措施空间配置效应评价	农业工程学报	25	10	69-75
		植被结合水平沟、鱼鳞坑								75		张家口地区		3	B	实地监测	农业种植	和继军等，2009，张家口地区水土保持措施空间配置效应评价	农业工程学报	25	10	69-75
51		紫穗槐植物篱								56.9		库区秭归县王家桥流域		6	C	文献总结	农业种植	蔡强国等，2004，植物篱复合农林业技术措施效益分析	资源科学	26	增刊
		植物篱								32.5		三峡库区		6	D		农业种植	蔡强国等，2004，植物篱复合农林业技术措施效益分析	资源科学	26	增刊
		植物篱								66.2		张家口		3	B		农业种植	蔡强国等，2004，植物篱复合农林业技术措施效益分析	资源科学	26	增刊
52		梯田比坡耕地			60.98	85.29						密云水库密云县境内	中尺度	4	B	实地监测	农业种植	王晓燕等，2009，最贱管理措施对非点源污染控制效果预测——以北京密云县太师屯镇为例	环境科学学报	29	11	2440-2450
		河岸植被保护带宽度25m以上，种植芦苇			40	80			82.5			密云水库密云县境内	中尺度	4	B	实地监测	农业种植	王晓燕等，2009，最贱管理措施对非点源污染控制效果预测——以北京密云县太师屯镇为例	环境科学学报	29	11	2440-2450
		25°以上坡耕地还林			11.68	12.25			12.16			密云水库密云县境内	中尺度	4	B	实地监测	农业种植	王晓燕等，2009，最贱管理措施对非点源污染控制效果预测——以北京密云县太师屯镇为例	环境科学学报	29	11	2440-2450
		15°~25°坡耕地还林			8.21	8.67			8.56			密云水库密云县境内	中尺度	4	B	实地监测	农业种植	王晓燕等，2009，最贱管理措施对非点源污染控制效果预测——以北京密云县太师屯镇为例	环境科学学报	29	11	2440-2450
		25°以上荒草坡地还林			30.18	30.76			32.19			密云水库密云县境内	中尺度	4	B	实地监测	农业种植	王晓燕等，2009，最贱管理措施对非点源污染控制效果预测——以北京密云县太师屯镇为例	环境科学学报	29	11	2440-2450
53		蔬菜-稻田-茭白田系统				80.75	71.65	82.85				浙北平原农业流域	大流域	1	C	田间采样	农业种植	章明奎等，2007，利用农田系统中源汇景观组合控制面源磷污染	生态与农村环境学报	23	3	46-50
		蔬菜地稻田系统				84	84.9		92.6			浙北平原农业流域	大流域	1	C	田间采样	农业种植	章明奎等，2007，利用农田系统中源汇景观组合控制面源磷污染	生态与农村环境学报	23	3	46-50
		桑园地-稻田系统				70.75	88.8		76.1			浙北平原农业流域	大流域	1	C	田间采样	农业种植	章明奎等，2007，利用农田系统中源汇景观组合控制面源磷污染	生态与农村环境学报	23	3	46-50
		蔬菜-多水塘系统				58.7	19.25	75.6				浙北平原农业流域	大流域	1	C	田间采样	农业种植	章明奎等，2007，利用农田系统中源汇景观组合控制面源磷污染	生态与农村环境学报	23	3	46-50
