# Supplementary material for: Spatially-Distributed Cost–Effectiveness Analysis Framework to Control Phosphorus from Agricultural Diffuse Pollution
Source: PLoS One. 2015 Aug 27;10(8):e0130607. doi: 10.1371/journal.pone.0130607 (PMC4551689; doi:10.1371/journal.pone.0130607)
Supplement: S2 File — (XLSX) [file pone.0130607.s002.xlsx]

## Sheet: S2 Fig
Pload	NO. of subwatershed
113.85	2
94.8	81
91.17	33
84.82	26
64.41	57
62.14	72
60.78	9
60.78	39
59.42	29
57.61	3
53.07	79
52.62	44
46.27	50
46.27	74
44.45	45
42.18	97
41.28	51
41.28	96
40.82	5
40.82	17
40.37	49
39.92	8
39.92	30
38.1	82
37.65	18
37.2	36
36.29	15
35.83	27
35.38	19
35.38	95
33.11	40
32.21	6
30.39	58
30.39	73
28.58	34
26.76	37
26.31	42
26.31	52
26.31	84
25.86	47
25.86	60
25.86	63
24.95	7
23.59	89
22.68	87
21.77	31
21.32	23
21.32	59
21.32	83
19.5	55
18.6	91
17.69	88
17.24	67
16.78	21
15.88	28
15.88	43
14.52	35
14.52	38
14.52	65
14.06	16
14.06	94
13.15	80
13.15	85
12.7	46
12.25	62
12.25	77
11.79	14
11.79	70
11.79	75
11.34	32
11.34	90
11.34	93
10.89	25
10.43	68
9.98	12
9.53	41
9.07	10
8.16	20
7.71	69
7.71	76
6.8	54
5.9	24
5.44	61
5.44	71
4.99	66
4.54	56
4.54	86
4.08	92
3.63	4
3.63	11
3.18	53
2.72	1
2.27	48
1.81	64
1.81	78
1.36	22
0.91	13
