# Supplementary material for: Spatially-Distributed Cost–Effectiveness Analysis Framework to Control Phosphorus from Agricultural Diffuse Pollution
Source: PLoS One. 2015 Aug 27;10(8):e0130607. doi: 10.1371/journal.pone.0130607 (PMC4551689; doi:10.1371/journal.pone.0130607)
Supplement: S3 File — (XLSX) [file pone.0130607.s003.xlsx]

## Sheet: S3 Fig
Field number	Value of PI
5249	324636
5260	389087
5262	1352880
5266	15680
5267	6807890
5268	4119020
5270	2740380
5282	58394900
5285	647540
5288	33100400
5291	110722
5295	5832
5296	8276550
5308	447815
5330	18288700
5338	13808200
5355	415584
5359	16260800
5361	11717700
5372	5234480
5374	1854030
5377	66452100
5378	489419
5385	2140550
5391	781420
5395	419453
5399	1583940
5404	848968
5409	269241
5412	1049180
5420	34138200
5425	2682600
5431	6853300
5433	7977210
5436	33436500
5439	845164
5454	9478550
5457	1315790
5463	4455610
5465	14455100
5471	1938570
5474	2088080
5478	1484590
5480	6806950
5481	4987680
5483	1292020
5485	819418
5487	3387160
5489	2398510
5491	790187
5492	28719100
5495	813275
5497	4082470
5498	4982670
5499	2837340
5501	1163490
5503	5774250
5504	906001
5505	8695690
5509	23937100
5510	12632000
5511	1340880
5514	1109200
5518	6406010
5519	78506100
5522	1218390
5523	7675750
5526	2847120
5530	2246210
5532	1297140
5533	464184
5534	1859590
5535	5379250
5538	1236620
5541	2737270
5542	1393780
5543	1070380
5545	8984180
5548	245045
5550	463008
5551	3710900
5553	988042
5554	2175420
5555	1128190
5557	1036720
5560	2190140
5561	612468
5562	12968800
5564	214553
5569	80281900
5571	1793630
5572	2643950
5574	2517510
5575	1024840
5577	1297510
5579	12649500
5580	19254500
5581	1444200
5583	913106
5585	5174300
5587	684202
5588	968094
5590	8707510
5592	115128
5595	3396940
5596	406187
5597	2970180
5599	1630860
5601	4125470
5602	1663900
5603	1353170
5605	906422
5609	390031
5610	1191170
5611	4058110
5612	9829740
5613	6814310
5614	3166890
5615	5256940
5624	1487830
5626	2258720
5629	2434410
5630	6085970
5634	2832070
5636	1488490
5638	311147
5640	563726
5646	469174
5649	30982800
5651	6732670
5656	128417
5660	765264
5661	5773670
5662	967205
5666	21901600
5668	1760800
5669	329659
5672	6588040
5682	386158
5684	941859
5685	544034
5690	1443660
5693	2562580
5696	2577090
5699	420986
5700	1610510
5701	815021
5702	2018720
5705	287904
5707	2327800
5714	5262380
5718	13428700
5726	1815420
5728	8166850
5729	4155680
5732	3036470
5737	2297380
5740	5330200
5741	7311360
5742	3282660
5743	806458
5750	840184
5755	246823
5757	12842100
5759	3389890
5760	455520
5761	1172550
5770	2089830
5773	454194
5779	581482
5783	6001160
5786	284813
5787	2339730
5788	6601970
5797	2477860
5800	1466640
5911	2688240
5928	111670
5945	4104240
5953	21017900
5991	3581270
5995	1963670
6000	1634120
6009	6301960
6028	2787740
6037	8565000
6038	30619700
6056	8050090
6068	1562500
6082	8214880
6083	1604680
6096	1340230
6112	1473300
6113	18899800
6139	8590410
6141	205978
6161	918727
6163	364536
6192	2109660
6198	3212850
6200	7592800
6235	2822.4
6236	3593270
6261	2119870
7264	721012
7269	17280
7277	14515.2
8208	9359050
8212	13128300
8231	195752
8241	15631500
8262	1066490
8269	447353
8275	1286560
8288	3884960
8303	1813380
8308	2616720
8311	515076
8314	665095
8319	9600040
8330	136315
8339	222019
8343	1446260
8345	698857
8351	11906000
8357	922889
8369	427344
8385	16705600
8390	3197860
8410	528426
8424	16441500
8453	16520700
8546	5837860
8548	221227
8580	868268
11827	11731700
11828	473273
11872	2508960
11895	767454
11906	677782
11915	1284270
11936	607651
11938	990395
11943	416910
11994	1588070
11999	85088100
12010	513854
12015	134399000
12052	630305
12157	429272
12171	22632100
12177	744535
12180	70275400
12194	587173
12197	128978
12204	655589
12214	267984
12240	54810
12296	4061210
12302	9699950
12307	676820
12317	656133
12337	626140
12346	10474900
12359	91508100
12406	892568
12438	444931
12463	1347210
12465	490810
12476	2307900
12507	1652760
12510	2609640
12514	8057210
12522	762824
12528	1237020
12537	4444320
12547	833530
12551	48416700
12570	13930000
12607	483844
12618	1188060
12621	1535010
12627	5164250
12643	65032700
12673	5564110
12709	10035100
12716	23467800
12719	13586100
12745	644630
12756	211982
12765	35550800
12768	198038
12770	52396500
12802	171810
12807	6300150
12814	6691900
12817	4347790
12843	997596
12878	1001410
12888	46476200
12893	893642
12894	1635420
12907	18581600
12913	4162960
12925	122711000
12943	796243
12947	15690400
12982	670542
12994	9459230
13000	1289230
13009	769307
13010	30115100
13017	1177380
13025	136349
13032	2382610
13054	1003550
13077	5685080
13078	2523770
13091	39492700
13110	9073260
13118	11360400
13120	340949
13133	4350500
13135	16362800
13137	128977
13140	6261310
13143	482484
13148	85384200
13149	903572
13163	22187700
13175	22455600
13177	8708060
13213	7048340
13214	2745170
13216	9325110
13217	1204960
13227	2426030
13250	2421320
13258	4336640
13274	52780200
13275	790640
13276	1323030
13281	8887360
13286	6934860
13294	3545860
13297	1639330
13305	8162360
13314	3337820
13318	6660020
13329	184728000
13331	7167240
13334	948658
13336	4223940
13351	18848200
13353	5221740
13373	5684050
13375	4072710
13377	2903120
13378	4713160
13393	10579100
13394	4558930
13397	652917
13400	800248
13403	1156140
13404	2419470
13412	39435400
13457	830299
13463	2331280
13464	800446
13475	1629310
13479	9710520
13484	1540980
13490	3015190
13491	2338630
13496	4643250
13500	31848100
13503	819617
13505	1093390
13510	34564400
13512	3386840
13528	2726440
13529	939640
13531	3230280
13552	4664630
13554	3522500
13556	4184350
13557	6289110
13560	3567180
13566	3932760
13568	44930300
13579	712597
13585	266898
13590	2121260
13616	755622
13623	14251500
13628	3879690
13635	1967550
13649	8669270
13659	4382620
13662	1159150
13675	9611500
13703	706822
13716	3981880
13718	19881600
13725	597803
13743	1231440
13753	167357
13761	9046750
13768	8415400
13792	9026750
13796	1362070
13809	3253660
13820	23441100
13827	17847700
13846	12316900
13858	1788870
13866	2542310
13867	3624130
13869	813799
13872	14680500
13885	2136590
13890	29978300
13894	2062130
13896	2691700
13902	502947
13909	28176000
13911	537592
13917	1423500
13918	3660040
13922	2942730
13924	1674250
13929	1038600
13934	5237190
13938	5643550
13947	1460340
13951	1437650
13952	3584080
13958	929651
13963	1715250
13969	3222980
13971	16848000
13974	3228350
13976	3228650
13977	2334800
13978	1516010
13980	9153520
13986	419048
13996	6222190
13998	6111570
14002	1956190
14003	2536510
14012	1133310
14015	709987
14016	3196150
14022	1317120
14023	5176780
14025	276635
14026	1174770
14027	392028
14031	206166
14032	997645
14035	22880100
14043	7557210
14044	1597260
14047	412046
14051	296656
14058	4902820
14086	8991030
14092	8553740
14100	2438630
14109	136228
14112	1919460
14113	873882
14115	288749
14116	359689
14118	3653280
14123	1480350
14126	858125
15389	240388000
15401	39617300
15418	8000430
15429	157494000
15438	13223300
15440	23360300
15441	3042530
15489	535104
15493	3154050
15495	5669720
15498	12178000
15502	111519000
15507	35679300
15511	2233620
