# Supplementary material for: Spatially-Distributed Cost–Effectiveness Analysis Framework to Control Phosphorus from Agricultural Diffuse Pollution
Source: PLoS One. 2015 Aug 27;10(8):e0130607. doi: 10.1371/journal.pone.0130607 (PMC4551689; doi:10.1371/journal.pone.0130607)
Supplement: S4 File — (XLSX) [file pone.0130607.s004.xlsx]

## Sheet: S4 Fig
Proportion of P reduction (Rw)	Probability of significant difference (Pw)
0	0
0.05	0.01
0.1	0.02
0.15	0.05
0.2	0.14
0.25	0.26
0.3	0.43
0.35	0.6
0.4	0.74
0.45	0.85
0.5	0.92
0.55	0.95
0.6	0.98
0.65	0.99
0.7	0.99
0.75	0.99
0.8	0.99
0.85	1
0.9	1
0.95	1
1	1
