# Supplementary material for: Spatially-Distributed Cost–Effectiveness Analysis Framework to Control Phosphorus from Agricultural Diffuse Pollution
Source: PLoS One. 2015 Aug 27;10(8):e0130607. doi: 10.1371/journal.pone.0130607 (PMC4551689; doi:10.1371/journal.pone.0130607)
Supplement: S5 File — (XLSX) [file pone.0130607.s005.xlsx]

## Sheet: S5 Fig
Proportion of BMP implemented on watershed scale	Scenario1	Scenario2	Scenario3	Scenario4
0	0	0	0	0
0.1	0.2	0.08	0.25	0.18
0.2	0.31	0.15	0.365	0.24
0.3	0.35	0.21	0.43	0.26
0.4	0.42	0.28	0.48	0.32
0.6	0.53	0.42	0.54	0.42
0.8	0.59	0.55	0.59	0.55
1	0.65	0.65	0.65	0.65
