# Supplementary material for: Spatially-Distributed Cost–Effectiveness Analysis Framework to Control Phosphorus from Agricultural Diffuse Pollution
Source: PLoS One. 2015 Aug 27;10(8):e0130607. doi: 10.1371/journal.pone.0130607 (PMC4551689; doi:10.1371/journal.pone.0130607)
Supplement: S6 File — (XLSX) [file pone.0130607.s006.xlsx]

## Sheet: S6 Fig
Proportion of BMP implemented on watershed scale	Scenario1	Scenario2	Scenario3	Scenario4
0	0	0	0	0
0.1	0.25	0.08	0.17	0.12
0.2	0.5	0.17	0.36	0.28
0.3	0.75	0.29	0.5	0.42
0.4	0.9	0.42	0.62	0.57
0.5	0.94	0.58	0.69	0.67
0.6	0.96	0.75	0.75	0.75
0.7	0.98	0.855	0.82	0.855
0.8	0.99	0.915	0.88	0.905
0.9	0.99	0.965	0.95	0.965
1	0.99	0.99	0.99	0.99
